# Supplementary material for: Tensorial stress-plastic strain fields in α - ω Zr mixture, transformation kinetics, and friction in diamond-anvil cell
Source: Nat Commun. 2023 Sep 23;14:5955. doi: 10.1038/s41467-023-41680-1 (PMC10517986; doi:10.1038/s41467-023-41680-1)
Supplement: Supplementary file 3 — Source Data [file 41467_2023_41680_MOESM3_ESM.zip]

Archive with 12 entries (6 files):
- Source Data/Figure 1/
- Source Data/Figure 1/Figure 1.xlsx
- Source Data/Figure 2/
- Source Data/Figure 2/Figure 2.xlsx
- Source Data/Figure 3/
- Source Data/Figure 3/Figure 3.xlsx
- Source Data/Supplementary Fig 7/
- Source Data/Supplementary Fig 7/Supplementary Fig 7.xlsx
- Source Data/Supplementary Fig 8/
- Source Data/Supplementary Fig 8/Supplementary Fig 8.xlsx
- Source Data/Supplementary Fig 9/
- Source Data/Supplementary Fig 9/Supplementary Fig 9.xlsx
