# Supplementary material for: Tensorial stress-plastic strain fields in α - ω Zr mixture, transformation kinetics, and friction in diamond-anvil cell
Source: Nat Commun. 2023 Sep 23;14:5955. doi: 10.1038/s41467-023-41680-1 (PMC10517986; doi:10.1038/s41467-023-41680-1)
Supplement: Supplementary file 3 — Source Data [file 41467_2023_41680_MOESM3_ESM.zip › Source Data/Figure 1/Figure 1.xlsx]

## Sheet: Fig 1b
			p_max = 3.09 GPa			p_max = 4.77 GPa			p_max = 17.55 GPa
			Y			Y			Y
	X (mm)		Thickness/FEM (mm)	Thickness/EXP (mm)		Thickness/FEM (mm)	Thickness/EXP (mm)		Thickness/FEM (mm)	Thickness/EXP (mm)
	0		0.096829	0.096852		0.076383	0.076394		0.030533	0.030553
	0.01		0.096775	0.097143		0.076363	0.076729		0.030563	0.030228
	0.02		0.096691	0.097074		0.076302	0.076791		0.030542	0.03008
	0.03		0.096628	0.097207		0.076257	0.076866		0.030509	0.029933
	0.04		0.096573	0.097264		0.076211	0.076941		0.030452	0.029911
	0.05		0.096537	0.097318		0.076171	0.076826		0.030366	0.02991
	0.06		0.096528	0.097412		0.076151	0.076869		0.030262	0.029874
	0.07		0.096537	0.097444		0.076143	0.076939		0.030146	0.029751
	0.08		0.096547	0.097491		0.076127	0.076909		0.030017	0.029594
	0.09		0.096551	0.097288		0.076104	0.076876		0.029871	0.029448
	0.1		0.096549	0.097192		0.076073	0.076991		0.029708	0.029188
	0.11		0.09654	0.097081		0.076034	0.076936		0.02953	0.029027
	0.12		0.096524	0.097012		0.075993	0.076816		0.029338	0.028904
	0.13		0.096498	0.096893		0.075959	0.076715		0.029133	0.028753
	0.14		0.096457	0.096963		0.075931	0.076601		0.028916	0.028409
	0.15		0.096067	0.096935		0.075898	0.07632		0.02869	0.028071
	0.16		0.095981	0.096977		0.075851	0.076079		0.028364	0.027795
	0.17		0.095858	0.096949		0.075769	0.075949		0.027984	0.027549
	0.18		0.095704	0.096815		0.075645	0.075938		0.027594	0.027339
	0.19		0.095531	0.096691		0.075245	0.075905		0.027195	0.027137
	0.2		0.095671	0.096689		0.075043	0.07597		0.026795	0.026994

## Sheet: Fig 1c
			FEM										EXP
			p_max = 3.09 GPa			p_max = 4.77 GPa			p_max = 17.55 GPa				p_max = 3.09 GPa			p_max = 4.77 GPa			p_max = 17.55 GPa
			Y			Y			Y				Y			Y			Y
	X (mm)		Radial strain	Azimuthal strain		Radial strain	Azimuthal strain		Radial strain	Azimuthal strain			Radial strain	Azimuthal strain		Radial strain	Azimuthal strain		Radial strain	Azimuthal strain
	0		-0.0041647	-0.0041662		-0.0073362	-0.0073314		-0.034362	-0.03425			-0.005	-0.0051		-0.0079689	-0.008213		-0.0364	-0.0377
	0.01		-0.0041549	-0.0041062		-0.0072846	-0.0072865		-0.034754	-0.034476			-0.0049667	-0.0052667		-0.0081377	-0.0082376		-0.036233	-0.0374
	0.02		-0.0042346	-0.004111		-0.0073196	-0.0072681		-0.034705	-0.033989			-0.00498	-0.00516		-0.0080945	-0.0081434		-0.03612	-0.03588
	0.03		-0.0042923	-0.0040991		-0.0073672	-0.0072021		-0.034615	-0.033506			-0.005	-0.00508		-0.0081522	-0.0080719		-0.03572	-0.03438
	0.04		-0.0043688	-0.0040866		-0.007479	-0.0071204		-0.034199	-0.032687			-0.00502	-0.00494		-0.0081359	-0.0078885		-0.03504	-0.03258
	0.05		-0.0044395	-0.0040561		-0.0076206	-0.0069947		-0.033647	-0.031716			-0.005	-0.0047		-0.0080472	-0.0076885		-0.0339	-0.03124
	0.06		-0.0044729	-0.0039926		-0.0077606	-0.0068399		-0.032998	-0.0307			-0.00498	-0.00444		-0.008074	-0.0077037		-0.03252	-0.02998
	0.07		-0.0044638	-0.0038997		-0.0079028	-0.0066659		-0.03227	-0.029654			-0.00492	-0.00422		-0.0080254	-0.0074766		-0.0312	-0.0287
	0.08		-0.0044014	-0.0037825		-0.0079791	-0.0065293		-0.031479	-0.028624			-0.0048	-0.00396		-0.0079333	-0.0072088		-0.02994	-0.02756
	0.09		-0.0042619	-0.003634		-0.0079388	-0.0064059		-0.030679	-0.027664			-0.0047	-0.00372		-0.007794	-0.0071135		-0.02882	-0.02654
	0.1		-0.0040741	-0.0034925		-0.0077793	-0.0062625		-0.029676	-0.026687			-0.00454	-0.00354		-0.0076499	-0.0068848		-0.0278	-0.0252
	0.11		-0.0038251	-0.0033351		-0.0075023	-0.0060827		-0.028622	-0.025709			-0.00432	-0.00338		-0.0073823	-0.0065812		-0.02678	-0.0238
	0.12		-0.0035077	-0.0031224		-0.0071319	-0.0058737		-0.027495	-0.024788			-0.00406	-0.0032		-0.0071573	-0.0061613		-0.02574	-0.02262
	0.13		-0.0031556	-0.0029244		-0.0066459	-0.0055717		-0.026367	-0.023867			-0.0038	-0.00304		-0.0069	-0.00596		-0.02476	-0.0216
	0.14		-0.0028346	-0.0027078		-0.0061022	-0.0052215		-0.025251	-0.022949			-0.00352	-0.00286		-0.00656	-0.00566		-0.0239	-0.02048
	0.15		-0.0024968	-0.0024937		-0.0055147	-0.004853		-0.024151	-0.022037			-0.00328	-0.00266		-0.00614	-0.00528		-0.02308	-0.01922
	0.16		-0.0022134	-0.0022935		-0.0048983	-0.0044969		-0.023022	-0.021108			-0.0031	-0.00246		-0.0058	-0.00486		-0.022	-0.01836
	0.17		-0.0020301	-0.0021368		-0.0042972	-0.0041427		-0.021811	-0.020212			-0.00298	-0.00232		-0.0054	-0.0045		-0.02082	-0.01738
	0.18		-0.001962	-0.0019443		-0.0038137	-0.0038238		-0.020637	-0.019199			-0.00292	-0.00218		-0.00508	-0.00416		-0.01976	-0.01642
	0.19		-0.0020078	-0.0018033		-0.0034307	-0.0035352		-0.019511	-0.018169			-0.00288	-0.00202		-0.00478	-0.00388		-0.01858	-0.01544
	0.2		-0.0020618	-0.0016691		-0.0031309	-0.0032844		-0.018237	-0.017366			-0.0029	-0.00186		-0.00456	-0.0036		-0.01736	-0.01444

## Sheet: Fig 1d
			These values are for normal strains
			p_max = 3.09 GPa			p_max = 4.77 GPa			p_max = 17.55 GPa
			FEM	CEA		FEM	CEA		FEM	CEA
	X (mm)		Y	Y		Y	Y		Y	Y
	0		-0.022872	-0.019431		-0.028909	-0.026452		-0.063915	-0.061024
	0.01		-0.022686	-0.019448		-0.028702	-0.026399		-0.062717	-0.060309
	0.02		-0.022504	-0.019351		-0.028439	-0.026181		-0.061067	-0.059104
	0.03		-0.022239	-0.019216		-0.028141	-0.025976		-0.059398	-0.057926
	0.04		-0.021906	-0.01901		-0.027792	-0.025712		-0.057636	-0.056548
	0.05		-0.021499	-0.01876		-0.02732	-0.025379		-0.055805	-0.055155
	0.06		-0.021016	-0.018456		-0.026737	-0.025013		-0.053939	-0.053782
	0.07		-0.020524	-0.018147		-0.026119	-0.024607		-0.052227	-0.052475
	0.08		-0.020069	-0.017822		-0.025385	-0.024068		-0.050579	-0.051166
	0.09		-0.019675	-0.01747		-0.024583	-0.023406		-0.04895	-0.049899
	0.1		-0.019306	-0.017115		-0.023763	-0.022685		-0.047606	-0.04867
	0.11		-0.018989	-0.016761		-0.022965	-0.021903		-0.046383	-0.047462
	0.12		-0.018745	-0.016402		-0.022223	-0.021173		-0.045226	-0.046267
	0.13		-0.018525	-0.016087		-0.021631	-0.02046		-0.044133	-0.045119
	0.14		-0.018346	-0.015825		-0.021158	-0.019849		-0.043058	-0.043997
	0.15		-0.018232	-0.015614		-0.02081	-0.01932		-0.04198	-0.042844
	0.16		-0.018127	-0.01544		-0.020543	-0.018862		-0.040858	-0.041673
	0.17		-0.017972	-0.015301		-0.020312	-0.0184		-0.039729	-0.040466
	0.18		-0.017756	-0.015175		-0.020016	-0.018032		-0.038608	-0.039224
	0.19		-0.017454	-0.015035		-0.019647	-0.017652		-0.037277	-0.037944
	0.2		-0.017037	-0.014864		-0.019174	-0.017285		-0.035813	-0.036636
