# Supplementary material for: Tensorial stress-plastic strain fields in α - ω Zr mixture, transformation kinetics, and friction in diamond-anvil cell
Source: Nat Commun. 2023 Sep 23;14:5955. doi: 10.1038/s41467-023-41680-1 (PMC10517986; doi:10.1038/s41467-023-41680-1)
Supplement: Supplementary file 3 — Source Data [file 41467_2023_41680_MOESM3_ESM.zip › Source Data/Figure 2/Figure 2.xlsx]

## Sheet: Fig 2a
			All stresses, pressue and yield strength are in GPa					p_max = 3.09 GPa
																								yield strength
	X (mm)		pressure/FEM	pressure/CEA	radial stress/FEM	tan stress/FEM	radial stress/CEA	normal stress/FEM	normal stress at contact/FEM	normal stress at sym plane/FEM	normal stress/CEA	neg pressure at contact/FEM	neg pressure at contact/CEA	neg shear stress at contact/FEM	neg shear stress at contact/CEA	neg radial stress at contact/FEM	neg tan stress at contact/FEM	neg radial stress at contact/CEA	neg pressure at symm plane/FEM	neg pressure at symm plane/CEA	neg radial stress at sym plane/FEM	neg tan stress at sym plane/FEM	neg rad stress at sym plane/CEA	0.82+0.19*pressure (CEA)	concentration
	0		3.1091	3.0985	2.6271	2.6271	2.6252	4.073	3.8981	4.2111	4.0374	-2.9533	-3.1035	-0.0012072	0	-2.4787	-2.483	-2.6252	-3.2322	-3.1035	-2.7426	-2.7429	-2.6252	0.813322	0.055571
	0.01		3.0799	3.1035	2.6026	2.6008	2.6326	4.0362	3.8935	4.1874	4.0449	-2.9527	-3.1046	-0.030759	-1.8157e-14	-2.4937	-2.4708	-2.6341	-3.213	-3.1033	-2.7267	-2.7248	-2.6318	0.81387	0.052733
	0.02		3.0665	3.0868	2.5934	2.5914	2.6184	4.0148	3.8717	4.1442	4.0236	-2.9432	-3.0925	-0.085252	-0.063221	-2.4955	-2.4624	-2.628	-3.1771	-3.084	-2.6954	-2.6916	-2.6136	0.812039	0.047369
	0.03		3.0406	3.0628	2.5713	2.5713	2.5982	3.979	3.8462	4.0988	3.9937	-2.9319	-3.0738	-0.1365	-0.13479	-2.4873	-2.462	-2.6183	-3.1391	-3.0559	-2.662	-2.6565	-2.5883	0.809406	0.031008
	0.04		3.0094	3.023	2.5445	2.5472	2.5628	3.9364	3.8085	4.0416	3.945	-2.9113	-3.0407	-0.18921	-0.19021	-2.4662	-2.4593	-2.5945	-3.0907	-3.0126	-2.6188	-2.6119	-2.5472	0.80504	0.023197
	0.05		2.9685	2.975	2.5082	2.5145	2.5197	3.8827	3.7622	3.974	3.8857	-2.8847	-3.0024	-0.23564	-0.23784	-2.4381	-2.4538	-2.5661	-3.0328	-2.9613	-2.5663	-2.5582	-2.497	0.799774	0.01819
	0.06		2.9128	2.9138	2.4579	2.4681	2.4647	3.8123	3.7065	3.8964	3.812	-2.8492	-2.9499	-0.27446	-0.28028	-2.398	-2.4431	-2.5256	-2.9658	-2.896	-2.5052	-2.4958	-2.4349	0.793061	0.011758
	0.07		2.8492	2.8474	2.4004	2.4135	2.404	3.7335	3.6451	3.8093	3.7342	-2.8054	-2.8893	-0.29773	-0.30095	-2.3533	-2.4179	-2.4743	-2.89	-2.827	-2.436	-2.4248	-2.3697	0.785777	0.0077594
	0.08		2.7821	2.7778	2.3398	2.3545	2.3403	3.652	3.5816	3.7139	3.6526	-2.7592	-2.8255	-0.31707	-0.31871	-2.3148	-2.3813	-2.4205	-2.8064	-2.7545	-2.3605	-2.3449	-2.3014	0.778142	0.005077
	0.09		2.7106	2.7031	2.2745	2.2897	2.2722	3.5675	3.517	3.6123	3.5648	-2.7125	-2.7578	-0.33608	-0.33812	-2.2738	-2.3469	-2.364	-2.7172	-2.6766	-2.2819	-2.2576	-2.2278	0.769948	0.0041209
	0.1		2.6379	2.625	2.2067	2.2246	2.2002	3.4823	3.452	3.5079	3.4744	-2.6634	-2.6843	-0.34893	-0.34886	-2.2256	-2.3126	-2.2997	-2.6256	-2.5963	-2.2041	-2.1647	-2.1523	0.761381	0.00053595
	0.11		2.563	2.5461	2.1355	2.1567	2.1274	3.3968	3.3872	3.4045	3.3836	-2.6131	-2.6094	-0.35839	-0.35752	-2.1722	-2.2798	-2.2334	-2.5349	-2.5157	-2.1306	-2.0695	-2.0764	0.752726	0.0013152
	0.12		2.4833	2.4646	2.0596	2.081	2.0516	3.3092	3.3177	3.3063	3.2905	-2.5557	-2.5301	-0.36059	-0.36183	-2.1028	-2.2467	-2.1613	-2.4488	-2.4331	-2.0635	-1.9767	-1.9989	0.743785	7.067e-05
	0.13		2.4042	2.3857	1.9823	2.0069	1.9768	3.2233	3.2419	3.218	3.2037	-2.4857	-2.4477	-0.34706	-0.34919	-2.0136	-2.2018	-2.0805	-2.3714	-2.356	-2.0031	-1.8931	-1.9269	0.73513	0
	0.14		2.331	2.3128	1.9119	1.9359	1.9062	3.1453	3.1613	3.144	3.1261	-2.4041	-2.366	-0.31806	-0.31971	-1.9156	-2.1355	-1.9952	-2.3062	-2.2872	-1.9477	-1.8268	-1.8633	0.727133	0
	0.15		2.2631	2.2493	1.8458	1.869	1.8438	3.0745	3.0765	3.0858	3.0602	-2.3138	-2.2916	-0.27975	-0.28078	-1.821	-2.044	-1.9147	-2.2543	-2.2288	-1.8938	-1.7834	-1.8094	0.720168	0
	0.16		2.2032	2.1944	1.789	1.8091	1.7895	3.0115	2.9871	3.0401	3.0042	-2.2178	-2.2258	-0.23935	-0.24041	-1.7379	-1.9284	-1.8422	-2.2133	-2.1791	-1.8373	-1.7627	-1.7638	0.714145	0
	0.17		2.1531	2.1487	1.7436	1.7599	1.744	2.9558	2.8937	2.9991	2.9581	-2.1204	-2.17	-0.20115	-0.1998	-1.6793	-1.7881	-1.7798	-2.177	-2.1383	-1.7749	-1.757	-1.7265	0.709132	0
	0.18		2.1049	2.1108	1.7063	1.7095	1.7067	2.8989	2.7939	2.9527	2.919	-2.0285	-2.1254	-0.17554	-0.16921	-1.6625	-1.6291	-1.7314	-2.1365	-2.1036	-1.7053	-1.7515	-1.6945	0.704975	0
	0.19		2.0648	2.0763	1.6798	1.669	1.674	2.8457	2.6887	2.8902	2.8809	-1.9511	-2.0894	-0.1712	-0.16152	-1.6912	-1.4735	-1.6961	-2.083	-2.0698	-1.6306	-1.7281	-1.663	0.70119	0
	0.2		2.0148	2.0392	1.6434	1.6216	1.6398	2.7794	2.599	2.8038	2.838	-1.9104	-2.0544	-0.18813	-0.17091	-1.7752	-1.357	-1.6654	-2.0106	-2.0317	-1.5572	-1.6708	-1.6271	0.69712	0

## Sheet: Fig 2b
				All stresses, pressue and yield strength are in GPa					p_max = 4.77 GPa
		X (mm)		pressure/FEM	pressure/CEA	radial stress/FEM	tan stress/FEM	radial stress/CEA	normal stress/FEM	normal stress at contact/FEM	normal stress at sym plane/FEM	normal stress/CEA	neg pressure at contact/FEM	neg pressure at contact/CEA	neg shear stress at contact/FEM	neg shear stress at contact/CEA	neg radial stress at contact/FEM	neg tan stress at contact/FEM	neg radial stress at contact/CEA	neg pressure at symm plane/FEM	neg pressure at symm plane/CEA	neg radial stress at sym plane/FEM	neg tan stress at sym plane/FEM	neg rad stress at sym plane/CEA	yield strength of mixture	concentration	pressure in alpha phase	pressure in omega phase
		0		4.6659	4.7709	4.0389	4.0381	4.1384	5.9206	5.7778	5.991	6.0358	-4.5352	-4.7709	-0.0055328	0	-3.9126	-3.915	-4.1384	-4.7305	-4.7709	-4.0984	-4.1021	-4.1384	1.04121	0.45343	4.4296	3.7875
		0.01		4.626	4.7698	4.0006	4.0049	4.1409	5.8723	5.7643	5.9645	6.0277	-4.5287	-4.7724	-0.064578	-0.041137	-3.9124	-3.9093	-4.1451	-4.7085	-4.7686	-4.0878	-4.0733	-4.1388	1.03714	0.44428	4.3652	3.8581
		0.02		4.5883	4.7279	3.9658	3.9757	4.1063	5.8233	5.7202	5.9158	5.971	-4.5014	-4.7369	-0.12595	-0.12613	-3.8754	-3.9086	-4.121	-4.6681	-4.7234	-4.0573	-4.0311	-4.099	1.02777	0.42228	4.2769	3.8795
		0.03		4.5424	4.6833	3.9252	3.9363	4.0682	5.7657	5.6685	5.863	5.9136	-4.463	-4.6946	-0.16544	-0.16714	-3.8357	-3.8849	-4.0867	-4.6241	-4.6777	-4.0203	-3.9888	-4.059	1.01751	0.39869	4.189	3.8951
		0.04		4.4938	4.6263	3.8849	3.8936	4.0192	5.703	5.5979	5.7953	5.8404	-4.4106	-4.6413	-0.20501	-0.20627	-3.7985	-3.8353	-4.0439	-4.5676	-4.6188	-3.9663	-3.9412	-4.0069	1.00526	0.37125	4.0907	3.9148
		0.05		4.4287	4.5577	3.8313	3.8348	3.9607	5.62	5.5085	5.7121	5.7518	-4.3457	-4.5804	-0.24455	-0.24783	-3.7548	-3.7739	-3.998	-4.498	-4.5465	-3.8938	-3.888	-3.9422	0.991061	0.34027	3.9856	3.9356
		0.06		4.3471	4.4769	3.7637	3.7615	3.89	5.5162	5.3983	5.6114	5.6506	-4.2623	-4.5054	-0.27605	-0.277	-3.7017	-3.687	-3.9369	-4.413	-4.4628	-3.8041	-3.8236	-3.8669	0.975513	0.30825	3.8797	3.9394
		0.07		4.2596	4.3917	3.694	3.682	3.8162	5.4027	5.2709	5.4905	5.5426	-4.1704	-4.4284	-0.31396	-0.30607	-3.6643	-3.5761	-3.8768	-4.3104	-4.3737	-3.6999	-3.7408	-3.7866	0.9595	0.27785	3.7669	3.9745
		0.08		4.1564	4.29	3.6072	3.5943	3.7302	5.2677	5.1348	5.348	5.4098	-4.0858	-4.3482	-0.38135	-0.37709	-3.6321	-3.4904	-3.826	-4.1887	-4.262	-3.5828	-3.6352	-3.684	0.943077	0.25092	3.6491	4.001
		0.09		4.0354	4.1609	3.4997	3.4945	3.6189	5.1121	4.9895	5.1845	5.2451	-4.0002	-4.246	-0.45235	-0.44872	-3.5742	-3.4369	-3.7588	-4.0481	-4.1206	-3.4555	-3.5042	-3.5525	0.924055	0.22181	3.5239	3.9739
		0.1		3.8991	4.0182	3.3749	3.3816	3.4947	4.9407	4.8359	5.0022	5.0653	-3.9077	-4.1329	-0.51091	-0.50638	-3.4913	-3.396	-3.6828	-3.8905	-3.9648	-3.3203	-3.3491	-3.4071	0.904485	0.19538	3.3958	3.9066
		0.11		3.7502	3.8548	3.2354	3.2565	3.3521	4.7588	4.6807	4.8064	4.8602	-3.8041	-3.9877	-0.55475	-0.54591	-3.3792	-3.3524	-3.5707	-3.7208	-3.7931	-3.178	-3.178	-3.2506	0.885613	0.17307	3.2677	3.8384
		0.12		3.5962	3.6913	3.0877	3.1251	3.2064	4.5758	4.5318	4.6054	4.6612	-3.692	-3.8336	-0.57542	-0.5612	-3.2447	-3.2994	-3.4408	-3.5463	-3.6254	-3.0307	-3.0029	-3.0979	0.867506	0.15562	3.1457	3.6521
		0.13		3.4382	3.5244	2.9359	2.9832	3.0552	4.3956	4.3833	4.4079	4.4628	-3.5681	-3.6691	-0.57452	-0.55738	-3.0952	-3.2259	-3.294	-3.375	-3.4576	-2.8838	-2.8332	-2.9449	0.804469	0	3.0178	0
		0.14		3.2836	3.3682	2.788	2.84	2.9107	4.2227	4.2286	4.2219	4.2833	-3.4244	-3.5026	-0.5522	-0.53112	-2.9283	-3.1162	-3.1332	-3.214	-3.306	-2.7436	-2.6765	-2.8077	0.790911	0	2.8942	0
		0.15		3.137	3.2219	2.6484	2.7016	2.7729	4.0611	4.0748	4.0539	4.1198	-3.2701	-3.3356	-0.5154	-0.48914	-2.7625	-2.9729	-2.9622	-3.0694	-3.1686	-2.6136	-2.5406	-2.6842	0.777605	0	2.7729	0
		0.16		2.9988	3.0947	2.517	2.5705	2.6506	3.9089	3.92	3.9076	3.9831	-3.1169	-3.1953	-0.47944	-0.45741	-2.6097	-2.8209	-2.8181	-2.9442	-3.0474	-2.4933	-2.4317	-2.5716	0.764189	0	2.6506	0
		0.17		2.8674	2.9686	2.3944	2.4448	2.5295	3.7629	3.7598	3.7785	3.8468	-2.9592	-3.0575	-0.44222	-0.42684	-2.4554	-2.6624	-2.6778	-2.8347	-2.9265	-2.3775	-2.3482	-2.4593	0.750905	0	2.5295	0
		0.18		2.7466	2.8596	2.2854	2.33	2.4232	3.6243	3.5968	3.655	3.7322	-2.7954	-2.9319	-0.40101	-0.3864	-2.3107	-2.4786	-2.5442	-2.7306	-2.825	-2.2592	-2.2776	-2.3654	0.739244	0	2.4232	0
		0.19		2.6333	2.7562	2.1854	2.2234	2.3239	3.4911	3.4403	3.526	3.6209	-2.6443	-2.8185	-0.36998	-0.35932	-2.2038	-2.2887	-2.4282	-2.6211	-2.7263	-2.1343	-2.2029	-2.2737	0.728351	0	2.3239	0
		0.2		2.5233	2.6603	2.0867	2.1222	2.2324	3.3611	3.3034	3.3846	3.5162	-2.5229	-2.7158	-0.35387	-0.3401	-2.1515	-2.1138	-2.3254	-2.4995	-2.6335	-2.0061	-2.1079	-2.1873	0.718314	0	2.2324	0

## Sheet: Fig 2c
			All stresses, pressue and yield strength are in GPa						p_max = 17.55 GPa
																								yield strength
	X (mm)		pressure/FEM	pressure/CEA	radial stress/FEM	tan stress/FEM	radial stress/CEA	normal stress/FEM	normal stress at contact/FEM	normal stress at sym plane/FEM	normal stress/CEA	neg pressure at contact/FEM	neg pressure at contact/CEA	neg shear stress at contact/FEM	neg shear stress at contact/CEA	neg radial stress at contact/FEM	neg tan stress at contact/FEM	neg radial stress at contact/CEA	neg pressure at symm plane/FEM	neg pressure at symm plane/CEA	neg radial stress at sym plane/FEM	neg tan stress at sym plane/FEM	neg rad stress at sym plane/CEA	1.66+0.083*pressure (CEA)	concentration
	0		17.297	17.551	16.27	16.245	16.507	19.375	19.205	19.958	19.639	-17.134	-17.551	-0.043942	0	-16.113	-16.084	-16.507	-17.853	-17.551	-16.796	-16.806	-16.507	1.79945	1
	0.01		17.202	17.323	16.168	16.198	16.295	19.238	19.064	19.614	19.379	-17.058	-17.36	-0.33908	-0.3875	-16.022	-16.089	-16.354	-17.528	-17.304	-16.501	-16.469	-16.266	1.78852	1
	0.02		16.859	16.896	15.842	15.883	15.889	18.851	18.695	19.116	18.909	-16.768	-16.972	-0.51183	-0.58158	-15.747	-15.862	-16.01	-17.055	-16.859	-16.047	-16.004	-15.831	1.76806	1
	0.03		16.509	16.469	15.504	15.564	15.482	18.459	18.322	18.615	18.442	-16.462	-16.576	-0.66792	-0.67417	-15.453	-15.612	-15.651	-16.581	-16.417	-15.59	-15.538	-15.4	1.7476	1
	0.04		16.046	15.953	15.058	15.122	14.987	17.957	17.85	18.052	17.885	-16.053	-16.086	-0.75649	-0.76008	-15.062	-15.246	-15.196	-16.048	-15.889	-15.077	-15.016	-14.886	1.72287	1
	0.05		15.531	15.411	14.559	14.624	14.463	17.41	17.332	17.468	17.308	-15.58	-15.554	-0.78889	-0.788	-14.605	-14.803	-14.689	-15.495	-15.342	-14.532	-14.484	-14.354	1.6969	1
	0.06		14.995	14.861	14.035	14.107	13.928	16.843	16.793	16.89	16.727	-15.071	-15.003	-0.78543	-0.77907	-14.112	-14.307	-14.152	-14.947	-14.792	-13.989	-13.962	-13.819	1.67054	1
	0.07		14.47	14.333	13.523	13.596	13.413	16.292	16.254	16.325	16.174	-14.552	-14.47	-0.76683	-0.75661	-13.614	-13.789	-13.628	-14.412	-14.268	-13.458	-13.453	-13.31	1.64524	1
	0.08		13.952	13.812	13.017	13.093	12.906	15.747	15.722	15.776	15.626	-14.04	-13.944	-0.74703	-0.73737	-13.119	-13.279	-13.112	-13.892	-13.749	-12.946	-12.954	-12.806	1.62027	1
	0.09		13.451	13.307	12.523	12.612	12.412	15.218	15.199	15.245	15.097	-13.534	-13.43	-0.72331	-0.70933	-12.623	-12.78	-12.605	-13.388	-13.248	-12.446	-12.473	-12.319	1.59607	1
	0.1		12.963	12.821	12.042	12.14	11.937	14.707	14.691	14.729	14.588	-13.041	-12.935	-0.69822	-0.67985	-12.14	-12.291	-12.117	-12.899	-12.766	-11.96	-12.007	-11.85	1.57278	1
	0.11		12.488	12.351	11.574	11.679	11.479	14.212	14.199	14.23	14.095	-12.566	-12.459	-0.67758	-0.6578	-11.676	-11.823	-11.65	-12.426	-12.298	-11.492	-11.555	-11.396	1.55026	1
	0.12		12.025	11.89	11.113	11.234	11.029	13.728	13.718	13.745	13.611	-12.101	-11.992	-0.65644	-0.63584	-11.214	-11.372	-11.191	-11.965	-11.84	-11.036	-11.115	-10.951	1.52817	1
	0.13		11.575	11.446	10.666	10.799	10.595	13.259	13.251	13.278	13.146	-11.649	-11.539	-0.63278	-0.60615	-10.765	-10.931	-10.743	-11.523	-11.4	-10.596	-10.694	-10.523	1.50689	1
	0.14		11.134	11.02	10.23	10.373	10.18	12.798	12.792	12.817	12.7	-11.208	-11.109	-0.61725	-0.5864	-10.334	-10.499	-10.32	-11.086	-10.977	-10.16	-10.281	-10.112	1.48648	1
	0.15		10.7	10.595	9.8039	9.9545	9.7665	12.343	12.336	12.367	12.251	-10.775	-10.683	-0.60977	-0.58007	-9.9105	-10.079	-9.9051	-10.66	-10.552	-9.7348	-9.8793	-9.699	1.46611	1
	0.16		10.26	10.169	9.3714	9.5299	9.3525	11.878	11.871	11.903	11.801	-10.337	-10.257	-0.6088	-0.57894	-9.4846	-9.6544	-9.4927	-10.222	-10.125	-9.3035	-9.4587	-9.2842	1.4457	1
	0.17		9.8161	9.7355	8.9317	9.1075	8.9319	11.409	11.402	11.433	11.342	-9.8962	-9.8267	-0.61107	-0.58161	-9.0572	-9.2297	-9.0759	-9.7774	-9.6911	-8.8613	-9.038	-8.8619	1.42493	1
	0.18		9.3685	9.2963	8.4968	8.6712	8.5061	10.937	10.909	10.956	10.877	-9.4376	-9.3921	-0.61909	-0.59014	-8.615	-8.7884	-8.6573	-9.3269	-9.2498	-8.427	-8.5976	-8.4327	1.40388	1
	0.19		8.9031	8.8432	8.0444	8.2216	8.0661	10.443	10.431	10.465	10.397	-8.9892	-8.9411	-0.62238	-0.59159	-8.1854	-8.3516	-8.2207	-8.8627	-8.7957	-7.976	-8.1472	-7.9911	1.38217	1
	0.2		8.4363	8.3937	7.5735	7.7959	7.6311	9.9395	9.8878	9.9558	9.919	-8.4955	-8.4998	-0.64881	-0.60759	-7.7213	-7.8773	-7.7983	-8.3867	-8.3425	-7.4822	-7.722	-7.5503	1.36063	1
