# Supplementary material for: Tensorial stress-plastic strain fields in α - ω Zr mixture, transformation kinetics, and friction in diamond-anvil cell
Source: Nat Commun. 2023 Sep 23;14:5955. doi: 10.1038/s41467-023-41680-1 (PMC10517986; doi:10.1038/s41467-023-41680-1)
Supplement: Supplementary file 3 — Source Data [file 41467_2023_41680_MOESM3_ESM.zip › Source Data/Figure 3/Figure 3.xlsx]

## Sheet: Fig 3a
			EOS								CEA
			in GPa								in GPa
	X (mm)		Y								Y
			105	96	91	87	80	76			105	96	91	87	80	76
	0		1.3793	1.6633	1.9049	2.2303	2.6329	3.0212			2.7427	3.1086	3.4641	3.9153	4.408	5.0221
	0.01		1.3697	1.6617	1.9091	2.2264	2.6209	3.0212			2.7213	3.121	3.4611	3.8752	4.4312	4.9686
	0.02		1.3735	1.6425	1.8742	2.1829	2.567	2.9679			2.7172	3.0822	3.4404	3.8512	4.37	4.8676
	0.03		1.35	1.6199	1.8317	2.1357	2.5003	2.876			2.6929	3.0812	3.3979	3.7816	4.3068	4.7673
	0.04		1.3016	1.5782	1.7684	2.0649	2.4062	2.7596			2.6533	3.0413	3.3402	3.7083	4.2052	4.6579
	0.05		1.2536	1.5166	1.7169	1.9879	2.2959	2.6354			2.6	2.979	3.268	3.6335	4.1023	4.55
	0.06		1.2332	1.4727	1.6519	1.9162	2.2152	2.527			2.5322	2.921	3.196	3.5607	3.9676	4.4389
	0.07		1.1977	1.4251	1.6101	1.8307	2.1425	2.4331			2.4665	2.8531	3.1136	3.4804	3.8321	4.2971
	0.08		1.1422	1.3714	1.5597	1.7934	2.0651	2.353			2.3991	2.7771	3.0523	3.4043	3.7275	4.1955
	0.09		1.1011	1.3278	1.5016	1.7287	1.9924	2.253			2.3377	2.7106	2.9796	3.3143	3.6906	4.048
	0.1		1.061	1.2774	1.428	1.6472	1.8874	2.1452			2.2707	2.6318	2.8921	3.2274	3.6036	3.8984
	0.11		1.0272	1.2624	1.3995	1.6005	1.8287	2.081			2.2119	2.5483	2.805	3.1293	3.4625	3.7418
	0.12		0.9919	1.1996	1.3727	1.5677	1.7914	2.0197			2.1637	2.4629	2.7114	3.0205	3.3683	3.582
	0.13		0.94725	1.1331	1.294	1.4809	1.7129	1.9091			2.1036	2.3831	2.6049	2.9088	3.2326	3.4879
	0.14		0.8979	1.0737	1.2222	1.3983	1.599	1.7504			2.0548	2.3021	2.5035	2.7982	3.1127	3.3833
	0.15		0.84334	1.0106	1.1338	1.3084	1.4771	1.6437			2.0102	2.2365	2.4237	2.6893	2.9749	3.2083
	0.16		0.82206	0.9652	1.0737	1.221	1.3926	1.556			1.9751	2.1825	2.3524	2.5904	2.8538	3.0885
	0.17		0.80045	0.92434	1.0135	1.1386	1.2977	1.4522			1.9363	2.1439	2.2995	2.5125	2.743	2.9535
	0.18		0.76577	0.88918	0.96655	1.0927	1.2356	1.3744			1.9175	2.1079	2.2536	2.4481	2.6537	2.8504
	0.19		0.73181	0.85065	0.94262	1.0419	1.1649	1.2745			1.8988	2.0733	2.2233	2.3917	2.5648	2.7497
	0.2		0.7118	0.81659	0.89463	0.98965	1.1111	1.1989			1.8674	2.0468	2.1856	2.3266	2.4847	2.6612
	0.21		0.69654	0.79091	0.85797	0.95663	1.0417	1.1214			1.849	2.0101	2.1432	2.2725	2.4021	2.5713
	0.22		0.65894	0.78582	0.84196	0.90572	0.99856	1.0658			1.8325	1.9588	2.0829	2.214	2.3181	2.4737
	0.23		0.64575	0.73842	0.81591	0.89463	0.95851	1.02			1.8088	1.9074	2.0453	2.1496	2.2236	2.3763
	0.24		0.59977	0.71367	0.7583	0.81625	0.91717	0.97202			1.7907	1.8488	2.0131	2.0856	2.1267	2.2639
	0.25		0.58629	0.68522	0.74048	0.78021	0.86599	0.9498			1.7711	1.7859	1.9979	2.0535	2.048	2.1705

## Sheet: Fig 3b
	pressure in alpha-Zr (CEA)						pressure in mixture-Zr (CEA)						pressure in mixture-Zr (EOS)
	X	error_bar	Y	error_bar			X	error_bar	Y	error_bar			X	error_bar	Y	error_bar
	q	q_err	pressure (GPa)	pressure_err (GPa)			q	q_err	pressure (GPa)	pressure_err (GPa)			q	q_err	pressure (GPa)	pressure_err (GPa)
	0	0.018653	2.6974	0.2			0	0.018653	2.683	0.2			0	0.018653	1.3562	0.2
	0.019177	0.019015	2.7427	0.2			0.019177	0.019015	2.7427	0.2			0.019177	0.019015	1.3816	0.2
	0.10167	0.02065	3.093	0.2			0.10167	0.02065	3.093	0.2			0.10167	0.02065	1.6641	0.2
	0.15937	0.021877	3.4641	0.2			0.15937	0.021877	3.526	0.2			0.15937	0.021877	1.9047	0.2
	0.20885	0.022986	3.9153	0.2			0.20885	0.022986	4.0322	0.2			0.20885	0.022986	2.2293	0.2
	0.28487	0.024802	4.408	0.2			0.28487	0.024802	4.4475	0.2			0.28487	0.024802	2.6312	0.2
	0.33895	0.02618	5.0221	0.2			0.33895	0.02618	4.7709	0.2			0.33895	0.02618	3.0195	0.2
	0.44433	0.02909	6.7234	0.2			0.44433	0.02909	5.8069	0.2			0.44433	0.02909	4.1704	0.2
							0.6077	0.034251	7.5447	0.2			0.6077	0.034251	6.0746	0.2

## Sheet: Fig 3c
	pressure in alpha-Zr (CEA)						pressure in mixture-Zr (CEA)						pressure in mixture-Zr (CEA)
	X		Y				X		Y				X		Y
	pq int (GPA)	pq int_err	con	con_err			pq int (GPA)	pq int_err	con	con_err			pq int (GPA)	pq int_err	con	con_err
	0	0.050315	0	0.05			0	0.050047	0	0.05			0	0.025298	0	0.05
	0.00031514	0.052293	0.010149	0.05			0.00039432	0.052293	0.010149	0.05			0.00018855	0.02655	0.010149	0.05
	0.018192	0.067029	0.055571	0.05			0.019964	0.067029	0.055571	0.05			0.014215	0.039929	0.055571	0.05
	0.052263	0.082214	0.11614	0.05			0.055066	0.083464	0.11614	0.05			0.037831	0.052462	0.11614	0.05
	0.10022	0.099219	0.21161	0.05			0.10698	0.10166	0.21161	0.05			0.071588	0.066111	0.21161	0.05
	0.20909	0.12328	0.33179	0.05			0.22826	0.12415	0.33179	0.05			0.1547	0.08663	0.33179	0.05
	0.31618	0.14793	0.45343	0.05			0.33444	0.14211	0.45343	0.05			0.23558	0.10414	0.45343	0.05
	0.65	0.21482	0.73496	0.05			0.60216	0.19087	0.73496	0.05			0.46501	0.15038	0.73496	0.05
							1.2552	0.28557	1	0.05			1.0811	0.24096	1	0.05
