# Supplementary material for: Tensorial stress-plastic strain fields in α - ω Zr mixture, transformation kinetics, and friction in diamond-anvil cell
Source: Nat Commun. 2023 Sep 23;14:5955. doi: 10.1038/s41467-023-41680-1 (PMC10517986; doi:10.1038/s41467-023-41680-1)
Supplement: Supplementary file 3 — Source Data [file 41467_2023_41680_MOESM3_ESM.zip › Source Data/Supplementary Fig 7/Supplementary Fig 7.xlsx]

## Sheet: Sup Fig 7a
			Y		Y
	X (mm)		neg shear stress (GPa)	neg pressure at contact (GPa)	0.82+0.19*pressure at contact (CEA)/sqrt(3) (GPa)
	0		0	-3.1035	0.81387
	0.01		-1.8157e-14	-3.1046	0.813991
	0.02		-0.063221	-3.0925	0.812664
	0.03		-0.13479	-3.0738	0.810612
	0.04		-0.19021	-3.0407	0.806982
	0.05		-0.23784	-3.0024	0.80278
	0.06		-0.28028	-2.9499	0.797021
	0.07		-0.30095	-2.8893	0.790373
	0.08		-0.31871	-2.8255	0.783375
	0.09		-0.33812	-2.7578	0.775948
	0.1		-0.34886	-2.6843	0.767886
	0.11		-0.35752	-2.6094	0.759669
	0.12		-0.36183	-2.5301	0.75097
	0.13		-0.34919	-2.4477	0.741931
	0.14		-0.31971	-2.366	0.732969
	0.15		-0.28078	-2.2916	0.724808
	0.16		-0.24041	-2.2258	0.71759
	0.17		-0.1998	-2.17	0.711469
	0.18		-0.16921	-2.1254	0.706576
	0.19		-0.16152	-2.0894	0.702627
	0.2		-0.17091	-2.0544	0.698788

## Sheet: Sup Fig 7b
			Y				Y
	X (mm)		neg shear stress (GPa)	concentration	pressure_alphaZr (GPa)	pressure_Omega_Zr (GPa)	yield strength of mixture (GPa)
	0		0	0.45343	4.4296	3.7875	1.04121
	0.01		-0.041137	0.44428	4.3652	3.8581	1.03714
	0.02		-0.12613	0.42228	4.2769	3.8795	1.02777
	0.03		-0.16714	0.39869	4.189	3.8951	1.01751
	0.04		-0.20627	0.37125	4.0907	3.9148	1.00526
	0.05		-0.24783	0.34027	3.9856	3.9356	0.991061
	0.06		-0.277	0.30825	3.8797	3.9394	0.975513
	0.07		-0.30607	0.27785	3.7669	3.9745	0.9595
	0.08		-0.37709	0.25092	3.6491	4.001	0.943077
	0.09		-0.44872	0.22181	3.5239	3.9739	0.924055
	0.1		-0.50638	0.19538	3.3958	3.9066	0.904485
	0.11		-0.54591	0.17307	3.2677	3.8384	0.885613
	0.12		-0.5612	0.15562	3.1457	3.6521	0.867506
	0.13		-0.55738	0	3.0178	0	0.804469
	0.14		-0.53112	0	2.8942	0	0.790911
	0.15		-0.48914	0	2.7729	0	0.777605
	0.16		-0.45741	0	2.6506	0	0.764189
	0.17		-0.42684	0	2.5295	0	0.750905
	0.18		-0.3864	0	2.4232	0	0.739244
	0.19		-0.35932	0	2.3239	0	0.728351
	0.2		-0.3401	0	2.2324	0	0.718314

## Sheet: Sup Fig 7c
			Y		Y
	X (mm)		neg shear stress (GPa)	neg pressure at contact (GPa)	1.66+0.083*pressure at contact (CEA)/sqrt(3) (GPa)
	0		0	-17.551	1.79945
	0.01		-0.3875	-17.36	1.79029
	0.02		-0.58158	-16.972	1.7717
	0.03		-0.67417	-16.576	1.75272
	0.04		-0.76008	-16.086	1.72924
	0.05		-0.788	-15.554	1.70375
	0.06		-0.77907	-15.003	1.67735
	0.07		-0.75661	-14.47	1.6518
	0.08		-0.73737	-13.944	1.6266
	0.09		-0.70933	-13.43	1.60197
	0.1		-0.67985	-12.935	1.57825
	0.11		-0.6578	-12.459	1.55544
	0.12		-0.63584	-11.992	1.53306
	0.13		-0.60615	-11.539	1.51135
	0.14		-0.5864	-11.109	1.49075
	0.15		-0.58007	-10.683	1.47033
	0.16		-0.57894	-10.257	1.44992
	0.17		-0.58161	-9.8267	1.4293
	0.18		-0.59014	-9.3921	1.40847
	0.19		-0.59159	-8.9411	1.38686
	0.2		-0.60759	-8.4998	1.36571
