# Supplementary material for: Tensorial stress-plastic strain fields in α - ω Zr mixture, transformation kinetics, and friction in diamond-anvil cell
Source: Nat Commun. 2023 Sep 23;14:5955. doi: 10.1038/s41467-023-41680-1 (PMC10517986; doi:10.1038/s41467-023-41680-1)
Supplement: Supplementary file 3 — Source Data [file 41467_2023_41680_MOESM3_ESM.zip › Source Data/Supplementary Fig 8/Supplementary Fig 8.xlsx]

## Sheet: Sup Fig 8a
	p_max = 3.09 GPa
				Y
		X	0.82+0.19*pcon/sqrt(3)	Scatter plot	Line plot
	neg shear stress	Pressure at contact	yield strenth	Ratio	neg 1.28283 + 0.722787*pr(con)
	0.34919	2.4477	0.741931	0.47065	0.486336
	0.31971	2.366	0.732969	0.436185	0.427284
	0.28078	2.2916	0.724808	0.387385	0.373509
	0.24041	2.2258	0.71759	0.335024	0.325949
	0.1998	2.17	0.711469	0.280828	0.285618
	0.16921	2.1254	0.706576	0.239479	0.253381
	0.16152	2.0894	0.702627	0.22988	0.227361

## Sheet: Sup Fig 8b
				p_max = 4.77 GPa
			Y
		X	Scatter plot	Line plot
		Pressure at contact	Ratio	neg 0.179479 + 0.241246*pr(con)
		3.6691	0.692854	0.705677
		3.5026	0.671529	0.665509
		3.3356	0.629034	0.625221
		3.1953	0.598556	0.591374
		3.0575	0.568434	0.558131
		2.9319	0.522696	0.52783
		2.8185	0.493334	0.500473
		2.7158	0.47347	0.475697

## Sheet: Sup Fig 8c
		p_max = 17.55 GPa
					Y
			X	1.66+0.083*pcon/sqrt(3)	Scatter plot	Line plot
		neg shear stress	Pressure at contact	yield strenth	Ratio	0.186793 + 0.0188254*pr(con)
		0.77907	15.003	1.67735	0.464466	0.46923
		0.75661	14.47	1.6518	0.45805	0.459197
		0.73737	13.944	1.6266	0.45332	0.449294
		0.70933	13.43	1.60197	0.442787	0.439618
		0.67985	12.935	1.57825	0.430763	0.4303
		0.6578	12.459	1.55544	0.422903	0.421339
		0.63584	11.992	1.53306	0.414752	0.412547
		0.60615	11.539	1.51135	0.401065	0.404019
		0.5864	11.109	1.49075	0.39336	0.395924
