# Supplementary material for: Tensorial stress-plastic strain fields in α - ω Zr mixture, transformation kinetics, and friction in diamond-anvil cell
Source: Nat Commun. 2023 Sep 23;14:5955. doi: 10.1038/s41467-023-41680-1 (PMC10517986; doi:10.1038/s41467-023-41680-1)
Supplement: Supplementary file 3 — Source Data [file 41467_2023_41680_MOESM3_ESM.zip › Source Data/Supplementary Fig 9/Supplementary Fig 9.xlsx]

## Sheet: Sheet1
	alpha -Zr					omega -Zr
	X	Y				X	Y
	Press.(GPa)	Yield Strength (MPa)	Error in Yield Strength (MPa)			Press.(GPa)	Yield Strength (MPa)	Error in Yield Strength (MPa)
	0.58434	931.66	76.444			5.2617	2118	204.89
	1.00975	1034.5	82.303			5.71883	2164.1	203.68
	1.21303	1070.7	84.278			6.46524	2235.8	207.34
	1.4938	1175.3	94.907			7.08236	2262.6	209.77
	1.63249	1141.4	89.199			8.14197	2401.1	227.99
	1.76172	1153.4	91.16			9.10368	2463.2	225.58
						10.0864	2514.4	240.16
